# Supplementary material for: Hair Growth-Promoting Effect of Hydrangea serrata (Thunb.) Ser. Extract and Its Active Component Hydrangenol: In Vitro and In Vivo Study
Source: Int J Mol Sci. 2024 Sep 26;25(19):10370. doi: 10.3390/ijms251910370 (PMC11477035; doi:10.3390/ijms251910370)
Supplement: Supplementary file 1 [file ijms-25-10370-s001.zip]

Archive with 2 entries (2 files):
- (Supplementary Figures).pdf
- (Supplementary Method).pdf
